# Supplementary material for: Modifying Thermostability and Reusability of Hyperthermophilic Mannanase by Immobilization on Glutaraldehyde Cross-Linked Chitosan Beads
Source: Biomolecules. 2022 Jul 18;12(7):999. doi: 10.3390/biom12070999 (PMC9312517; doi:10.3390/biom12070999)
Supplement: Supplementary file 1 [file biomolecules-12-00999-s001.zip]

Archive with 1 entries (1 files):
- biomolecules-1806977-supplementary.pdf
